# Supplementary material for: Predicting Clinical Response to Monoclonal TNF Inhibitors in Rheumatoid Arthritis: A Transcriptomic Approach Based on Transmembrane TNF Reverse Signaling and Nrf2 Activation
Source: Diagnostics (Basel). 2025 May 14;15(10):1232. doi: 10.3390/diagnostics15101232 (PMC12109967; doi:10.3390/diagnostics15101232)
Supplement: Supplementary file 1 [file diagnostics-15-01232-s001.zip]

Archive with 1 entries (1 files):
- diagnostics-3631495-supplementary.pdf
